# Supplementary material for: Systematic analyses with genomic and metabolomic insights reveal a new species, Ophiocordyceps indica sp. nov. from treeline area of Indian Western Himalayan region
Source: Front Microbiol. 2023 Jul 20;14:1188649. doi: 10.3389/fmicb.2023.1188649 (PMC10399244; doi:10.3389/fmicb.2023.1188649)
Supplement: Supplementary file 3 [file Table_2.xlsx]

## Sheet: 2a
Supplementary Table 2a. Protease genes in different fungal genomes arranged by MEROPS gene family.
		OIN	OSI	CMI	MAC	MAN	BBA	TOL	FGR	MGR	GCL	BCI	SSC	VER
A: Aspartic (A) Peptidases	A01: pepsin	21	20	32	28	38	31	27	26	24	21	27	21	21
	A02: HIV-1 retropepsin	12	10	12	9	11	11	11	12	10	8	12	12	11
	A11: Copia transposon peptidase	4	4	7	7	10	7	7	6	7	6	7	25	4
	A22: presenilin 1	1	1	2	2	2	2	2	1	3	2	3	3	1
	Total	38	35	53	46	61	51	47	45	44	37	49	61	37
C: Cysteine (C) Peptidases	C01: papain	2	1	3	2	2	0	2	2	1	2	1	1	1
	C02: calpain-2	3	2	2	1	1	2	3	4	5	2	3	4	4
	C12: ubiquitinyl hydrolase-L1	5	5	5	5	5	5	6	5	5	6	5	5	5
	C13: legumain	1	1	1	1	1	1	1	1	1	1	0	1	1
	C14: caspase-1	2	2	3	2	2	3	3	5	2	3	1	1	2
	C15: pyroglutamyl-peptidase I	1	1	2	1	1	1	1	1	1	1	1	1	1
	C19: ubiquitin-specific peptidase 14	16	15	16	16	16	16	15	16	16	17	16	16	16
	C26: gamma-glutamyl hydrolase	11	10	11	12	11	11	13	14	11	10	11	11	9
	C40: dipeptidyl-peptidase VI	1	0	1	1	1	1	0	0	0	0	0	0	0
	C44: amidophosphoribosyltransferase precursor	5	5	6	6	5	5	7	6	6	6	5	5	5
	C45: acyl-coenzyme A:6-aminopenicillanic acid acyl-transferase precursor	0	0	3	0	0	1	2	1	0	0	1	1	0
	C48: Ulp1 peptidase	3	3	2	3	3	4	3	3	4	3	3	3	3
	C50: separase	1	1	1	1	1	1	1	1	1	1	1	1	1
	C54: autophagin-1	1	1	0	1	1	1	1	1	1	1	1	1	0
	C56: PfpI peptidase	5	5	9	9	11	11	9	8	8	3	6	6	8
	C59: penicillin V acylase precursor	0	0	0	0	0	0	0	1	0	0	0	0	0
	C65: otubain-1	1	1	1	1	1	1	1	1	1	1	0	1	1
	C69: dipeptidase A	0	0	1	1	1	0	0	1	1	0	0	0	0
	C85: OTLD1 deubiquitinylating enzyme	2	2	2	2	2	2	2	2	2	2	2	2	2
	C97: DeSI-1 peptidase	2	2	2	2	2	2	2	2	2	2	2	2	1
	Total	62	55	71	67	67	68	72	75	68	61	59	62	60
G: Glutamic (G) Peptidases	G01: scytalidoglutamic peptidase	0	0	8	5	4	6	3	1	2	5	3	2	0
	Total	0	0	8	5	4	6	3	1	2	5	3	2	0
M: Metallo (M) Peptidases	M01: aminopeptidase N	7	4	5	4	4	6	4	4	4	4	4	4	4
	M03: thimet oligopeptidase	3	2	7	2	4	7	5	4	2	4	2	2	2
	M04: thermolysin	1	1	1	1	2	1	3	2	2	0	0	1	0
	M06: immune inhibitor A peptidase	1	1	0	1	1	0	0	2	1	0	0	0	2
	M10: matrix metallopeptidase-1	0	0	0	0	1	1	1	5	0	0	1	1	2
	M12: astacin	1	1	2	2	2	2	2	5	2	1	2	1	1
	M13: neprilysin	0	1	0	0	0	0	0	1	1	1	1	1	2
	M14: carboxypeptidase A1	4	3	4	4	4	3	2	9	10	1	3	3	15
	M16: pitrilysin	9	7	7	7	9	7	6	7	7	7	10	7	7
	M18: aminopeptidase I	2	2	2	2	2	3	2	2	2	2	2	2	2
	M19: membrane dipeptidase	3	0	1	0	1	1	1	2	2	2	1	1	1
	M20: glutamate carboxypeptidase	5	4	15	8	9	13	6	15	8	13	10	9	9
	M24: methionyl aminopeptidase 1	10	9	13	11	13	13	13	11	12	10	12	12	10
	M28: aminopeptidase S	9	8	9	10	9	9	8	15	18	7	6	6	18
	M35: deuterolysin	1	0	2	2	1	1	0	1	12	0	2	2	4
	M36: fungalysin	1	3	1	1	2	0	1	1	1	0	0	0	2
	M38: isoaspartyl dipeptidase	9	8	18	18	19	18	12	21	12	13	11	10	11
	M41: FtsH peptidase	4	3	4	4	4	4	5	4	5	6	4	5	3
	M43: cytophagalysin	5	6	8	7	12	9	9	4	4	1	2	2	6
	M48: Ste24 peptidase	2	2	3	2	2	3	2	2	2	2	3	2	2
	M49: dipeptidyl-peptidase III	1	1	5	3	2	3	1	2	2	1	1	2	1
	M54: archaelysin	0	0	0	0	0	0	1	1	0	0	1	1	1
	M61: glycyl aminopeptidase	0	0	0	0	0	1	0	0	0	2	0	0	0
	M67: PSMD14 peptidase	8	7	7	7	7	7	7	7	7	7	7	7	6
	M76: Atp23 peptidase	1	1	1	1	1	1	1	1	1	1	1	1	1
	M77: tryptophanyl aminopeptidase 7-DMATS-type peptidase	2	1	1	4	6	1	1	0	3	0	3	1	0
	M79: RCE1 peptidase	1	1	1	1	0	1	1	1	1	1	0	1	1
	M80: Wss1 peptidase	2	1	1	3	3	3	3	3	3	3	3	3	2
	M81: microcystinase MlrC	1	1	1	1	1	1	2	0	0	1	0	0	0
	Total	93	78	119	106	121	119	99	132	124	90	92	87	115
P: Mixed (P) Peptidases	P01: DmpA aminopeptidase	2	2	4	3	4	4	2	3	2	1	1	2	2
	Total	2	2	4	3	4	4	2	3	2	1	1	2	2
S: Serine (S) Peptidases	S01: trypsin	1	1	12	15	25	17	1	5	4	1	3	3	4
	S08: subtilisin	23	14	28	40	49	31	18	30	32	19	12	10	21
	S09: prolyl oligopeptidase	36	30	36	48	59	47	44	97	70	38	65	55	61
	S10: carboxypeptidase Y	7	9	11	12	11	13	9	9	5	5	10	9	7
	S12: D-Ala-D-Ala carboxypeptidase B	11	8	19	18	19	22	14	17	9	7	7	4	8
	S14: peptidase Clp	1	1	1	1	1	1	1	1	1	1	1	1	1
	S15: Xaa-Pro dipeptidyl-peptidase	2	2	2	2	9	5	5	6	5	5	4	5	3
	S26: signal peptidase I	3	3	3	3	3	3	2	3	4	3	2	2	3
	S28: lysosomal Pro-Xaa carboxypeptidase	1	1	4	3	5	5	3	2	6	4	3	3	2
	S33: prolyl aminopeptidase	32	25	32	37	42	37	30	71	49	30	39	32	39
	S53: sedolisin	3	2	15	9	9	15	6	3	5	10	10	9	1
	S54: rhomboid-1	7	7	6	5	5	6	7	7	10	7	7	8	7
	S66: murein tetrapeptidase LD-carboxypeptidase	0	0	0	1	0	0	1	1	0	2	0	0	0
	Total	127	103	169	194	237	202	141	252	200	132	163	141	157
T: Threonine (T) Peptidases	T01: archaean proteasome, beta component	14	14	14	14	14	14	13	14	14	14	14	14	14
	T02: glycosylasparaginase precursor	2	1	2	4	3	2	1	3	3	2	2	2	3
	T03: gamma-glutamyltransferase 1	3	4	5	4	7	3	3	3	3	3	3	5	3
	T05: ornithine acetyltransferase precursor	2	1	1	1	1	1	1	1	1	1	2	2	1
	Total	21	20	22	23	25	20	18	21	21	20	21	23	21
Total		343	293	446	444	519	470	382	529	461	346	388	378	392
Note: OIN, Ophiocordyceps indica; OSI, Ophiocordyceps sinensis; CMI, Cordyceps militaris; MAC, Metarhizium acridum; MAN, Metarhizium anisopliae; BBA, Beauveria bassiana; TOL, Tolypocladium inflatum. Plant pathogens (shadowed): FGR, Fusarium graminearum; MGR, Magnaporthe grisea; GCL, Grosmannia clavigera; SSC, Sclerotinia sclerotiorum; BC, Botrytis cinerea; VER, Verticillium alfalfa.

## Sheet: 2b
Supplementary Table 2b. Summary of the identified genes coding for membrane transporters in the seven insect- and six plant- pathogens.
Superfamilies	Description	OIN	OSI	CMI	MAC	MAN	BBA	TOL	FGR	MGR	GCL	BCI	SSC	VER
Channels/Pores
1.A	α-Type channels	24	24	22	25	29	29	23	30	37	27	32	30	30
1.B	β-Barrel porins	7	3	2	3	3	2	1	3	5	2	3	3	3
1.C	Pore-forming toxins(proteins and peptides)	2	1	1	3	7	3	0	1	0	0	1	0	2
1.D	Nonribosomally synthesized channels	0	0	0	0	0	0	0	0	0	0	0	0	0
1.E	Holins	0	0	0	0	0	0	0	0	0	0	1	1	0
1.F	Vesicle Fusion Pores	2	2	2	1	1	2	2	3	3	2	3	3	2
1.G	Viral Fusion Pores	0	0	0	1	1	0	1	1	1	1	0	0	2
1.H	Paracellular channels	1	1	1	1	1	1	0	1	0	0	0	0	1
1.I	Membrane-bounded channels	23	23	24	30	25	25	28	28	37	19	21	20	24
Electrochemical potential-driven transporpters
2.A	Porters (uniporters, symporters, antiporters)	92	61	91	98	97	93	94	112	85	87	104	97	95
2.B	Nonribosomally synthesized porters	0	0	0	0	0	0	0	0	0	0	0	0	0
2.C	Ion-gradient-driven energizers	0	0	0	0	0	0	0	0	0	0	0	0	0
Primary active transporters
3.A	P–P-bond-hydrolysis-driven transporters	124	82	98	89	97	84	81	91	84	79	94	82	96
3.B	Decarboxylation-driven transporters	3	2	2	0	1	2	1	1	0	0	1	1	1
3.C	Methyl-transfer-driven transporters	0	0	0	0	0	0	0	0	0	0	0	0	0
3.D	Oxidoreduction-driven transporters	46	36	36	36	35	35	35	37	37	35	38	36	45
3.E	Light absorption-driven transporters	0	0	0	1	1	0	0	1	0	1	1	1	0
Group translocators
4.A	Phosphotransfer-driven group translocators	0	0	0	0	0	0	0	0	0	0	0	0	0
4.B	Nicotinamide ribonucleoside uptake permeases	0	0	0	0	0	0	0	0	0	0	0	0	0
4.C	Acyl CoA ligase-coupled transporters	0	0	0	0	0	0	0	0	0	1	0	0	1
4.D	Polysaccharide Synthase/Exporters	4	2	2	2	2	2	2	2	3	2	5	5	5
4.E	Polysaccharide Synthase/Exporters	1	1	1	1	1	1	1	1	1	1	1	1	1
Transmembrane electron carriers
5.A	Transmembrane 2-electron transfer carriers	0	0	0	0	0	0	0	0	0	0	0	0	0
5.B	Transmembrane 1-electron transfer carriers	0	0	0	0	0	0	0	1	1	1	1	1	1
Accessory factors involved in Transport
8.A	Auxiliary transport proteins	27	23	22	26	27	26	29	27	28	24	22	23	24
8.B	Ribosomally synthesized protein/peptide toxins that target channels and carriers	0	0	0	0	0	0	0	0	0	0	0	0	0
Incompletely characterized transporters
9.A	Recognized transporters of unknown biochemical mechanism	12	14	13	12	13	14	11	12	17	11	12	14	12
9.B	Putative uncharacterized transport proteins	31	27	33	29	30	36	25	40	36	31	24	32	37
9.C	Functionally characterized transporters lacking identified sequences	0	0	0	0	0	0	0	0	0	0	0	0	0
Total		399	302	350	269	371	355	334	392	375	324	364	350	382
Note: OIN, Ophiocordyceps indica; OSI, Ophiocordyceps sinensis; CMI, Cordyceps militaris; MAC, Metarhizium acridum; MAN, Metarhizium anisopliae; BBA, Beauveria bassiana; TOL, Tolypocladium inflatum. Plant pathogens (shadowed): FGR, Fusarium graminearum; MGR, Magnaporthe grisea; GCL, Grosmannia clavigera; SSC, Sclerotinia sclerotiorum; BC, Botrytis cinerea; VER, Verticillium alfalfa.

## Sheet: 2c
Supplementary Table 2c. The total number of genes encoding protein kinases detected among Ophiocordyceps indica and other twelve fungal genomes.
Kinase group	OIN	OSI	CMI	MAC	MAN	BBA	TOL	FGR	MGR	GCL	BCI	SSC	VER
AGC (protein kinase A, G and C group)	9	7	13	13	12	12	12	12	13	12	12	12	12
Atypical kinases (Hisk, BRD, PDHK)	12	OSI	11	11	9	13	12	12	13	12	13	14	14
CMGC (CDK, MAPK, GSK3 and CLK kinases)	15	16	20	20	15	18	13	16	16	13	18	17	13
CAMK(Calcium/Cal modulin regulated kinases)	9	10	10	8	7	9	11	11	8	9	8	8	8
CK1 (Cell Kinase 1 group)	3	3	3	5	4	4	3	2	2	4	1	2	4
PKL (Protein Kinase-Like)	0	0	0	0	0	0	0	0	0	0	0	0	0
STE (MAP kinase cascade kinases)	12	12	12	11	10	14	13	11	12	11	11	11	11
TK(Tyrosine kinase)	0	0	0	1	0	0	0	0	0	0	0	0	0
TKL (Tyrosine kinase-like group)	0	0	0	0	0	1	0	0	0	0	1	3	0
Other	18	16	15	16	21	17	17	19	17	14	17	19	16
Total	75	76	84	85	78	88	81	83	81	75	81	86	78
Note: OIN, Ophiocordyceps indica; OSI, Ophiocordyceps sinensis; CMI, Cordyceps militaris; MAC, Metarhizium acridum; MAN, Metarhizium anisopliae; BBA, Beauveria bassiana; TOL, Tolypocladium inflatum. Plant pathogens (shadowed): FGR, Fusarium graminearum; MGR, Magnaporthe grisea; GCL, Grosmannia clavigera; SSC, Sclerotinia sclerotiorum; BC, Botrytis cinerea; VER, Verticillium alfalfa.
